# Supplementary material for: MAVS integrates glucose metabolism and RIG-I-like receptor signaling
Source: Nat Commun. 2023 Sep 2;14:5343. doi: 10.1038/s41467-023-41028-9 (PMC10475032; doi:10.1038/s41467-023-41028-9)
Supplement: Supplementary file 4 — Supplementary Data 1 [file 41467_2023_41028_MOESM4_ESM.xlsx]

## Sheet: Figure1b-f
Fig 1b			G6P				F6P				F1,6P
			wt		mamv-/-		wt		mamv-/-		wt		mamv-/-
			Ctrl	VSV	Ctrl	VSV	Ctrl	VSV	Ctrl	VSV	Ctrl	VSV	Ctrl	VSV
	M0	1	25.39	5.33	28.29	27.19	25.39	3.08	28.39	27.44	13.91	49.26	19.62	18.09
		2	28.64	12.16	30.14	29.36	27.18	15.09	29.31	29.06	15.08	48.33	20.37	20.36
		3	32.07	4.18	32.74	31.24	29.33	7.11	30.74	32.61	17.01	51.22	18.77	21.44
	M6	1	70.15	92.35	70.16	67.26	73.26	92.14	70.26	71.84	83.26	53.21	80.26	81.74
		2	73.11	94.11	68.17	71.28	75.26	94.77	72.19	74.99	85.91	55.09	81.24	83.61
		3	72.64	90.17	72.15	73.66	77.09	96.26	75.96	72.05	84.17	50.32	82.99	82.19
Fig 1c			2,3-PG				Pyruvate				Lactate
			wt		mamv-/-		wt		mamv-/-		wt		mamv-/-
			Ctrl	VSV	Ctrl	VSV	Ctrl	VSV	Ctrl	VSV	Ctrl	VSV	Ctrl	VSV
	M0	1	28.19	57.29	25.39	27.26	31.26	62.85	30.28	25.39	34.25	68.94	55.96	44.96
		2	29.07	54.29	22.17	26.33	28.36	63.11	22.19	28.19	51.26	62.36	44.18	50.39
		3	31.71	59.11	27.09	24.07	30.17	67.19	32.66	27.44	45.28	71.29	47.92	51.33
	M1	1	/	/	/	/	5.26	4.18	3.05	5.39	4.25	3.05	5.96	4.18
		2	/	/	/	/	6.38	6.35	7.26	6.33	9.36	7.15	3.36	6.38
		3	/	/	/	/	4.26	4.15	4.18	4.47	1.25	4.15	1.36	3.26
	M2	1	/	/	/	/	5.33	5.26	5.18	6.33	5.36	4.28	4.15	2.09
		2	/	/	/	/	4.11	6.98	6.36	4.08	1.05	3.06	2.06	8.99
		3	/	/	/	/	4.26	3.15	4.11	4.71	6.39	7.26	6.37	1.06
	M3	1	72.36	42.38	73.69	70.36	63.14	31.26	65.95	60.74	43.05	18.28	40.96	41.93
		2	70.16	44.95	77.25	72.68	60.14	28.77	64.18	62.37	45.5	21.85	44.95	47.26
		3	74.16	47.27	72.36	74.11	63.26	25.94	63.26	65.22	50.89	27.63	49.33	50.36
Fig 1d			6PG						S7P
			wt		mamv-/-				wt		mamv-/-
			Ctrl	VSV	Ctrl	VSV			Ctrl	VSV	Ctrl	VSV
	M0	1	92.06	78.29	96.35	92.11	M0	1	50.26	26.35	52.36	50.86
		2	95.38	73.26	90.36	96.35		2	59.35	30.41	55.97	53.77
		3	88.36	85.11	89.3	94.04		3	66.38	22.58	58.36	56.08
	M6	1	5.26	23.25	9.36	4.26	M4	1	43.29	72.36	45.26	46.93
		2	12.36	28.36	2.38	6.33		2	47.95	75.19	47.95	51.24
		3	7.01	20.18	7.26	7.02		3	42.36	77.95	40.39	48.36
Fig 1e			UDP-GlcNac
			wt		mamv-/-
			Ctrl	VSV	Ctrl	VSV
	M0	1	21.25	1.26	22.36	21.33
		2	23.65	3.36	24.15	17.18
		3	17.25	2.25	16.02	29.07
	M6	1	53.26	55.26	51.74	52.74
		2	49.14	63.22	47.27	54.15
		3	48.36	64.26	53.06	46.01
	M11	1	32.96	47.28	36.26	25.75
		2	28.19	43.66	24.18	34.22
		3	33.02	42.36	32.69	33.17
Fig 1f			aKG				Succinate						Citrate
			wt		mamv-/-		wt		mamv-/-				wt		mamv-/-
			Ctrl	VSV	Ctrl	VSV	Ctrl	VSV	Ctrl	VSV			Ctrl	VSV	Ctrl	VSV
	M0	1	78.47	95.38	82.36	87.54	78.25	96.35	73.36	71.17	M0	1	68.96	80.36	67.26	70.15
		2	80.25	93.24	76.15	82.38	88.04	94.14	77.18	75.28		2	55.24	88.96	63.34	63.25
		3	86.14	91.07	84.25	74.24	80.36	92.35	82.33	85.08		3	60.74	85.22	65.85	61.74
	M1	1	19.36	4.26	15.97	18.09	15.26	4.26	22.38	23.74	M2	1	23.86	12.36	30.28	31.75
		2	22.38	9.37	23.05	16.34	21.08	3.11	19.36	18.26		2	29.36	15.96	27.96	26.39
		3	14.96	7.25	21.71	24.07	17.63	10.74	20.04	21.33		3	35.26	18.96	25.33	25.74
											M4	1	8.26	4.26	7.28	6.78
												2	12.36	3.26	14.26	11.25
												3	14.11	1.05	10.31	15.96
