# Supplementary material for: MAVS integrates glucose metabolism and RIG-I-like receptor signaling
Source: Nat Commun. 2023 Sep 2;14:5343. doi: 10.1038/s41467-023-41028-9 (PMC10475032; doi:10.1038/s41467-023-41028-9)
Supplement: Supplementary file 5 — Supplementary Data 2 [file 41467_2023_41028_MOESM5_ESM.xlsx]

## Sheet: Fig. 3a-e
Fig 3a			G6P						F6P						F1,6P
			ctrl	cyto	wt	mito	pex	mam	ctrl	cyto	wt	mito	pex	mam	ctrl	cyto	wt	mito	pex	mam
	M0	1	32.06	27.15	8.36	12.63	53.29	32.04	27.18	24.99	5.74	11.04	53.29	57.25	30.47	27.26	5.29	10.27	58.36	60.85
		2	28.26	29.33	5.29	7.26	58.69	25.99	30.96	28.17	7.29	6.89	57.18	63.04	34.28	31.55	7.2	8.29	52.17	57.04
		3	34.55	35.04	7.18	9.34	52.36	27.91	24.85	33.11	8.33	13.05	59.33	54.77	28.33	39.74	3.17	7.14	55.02	54.11
	M6	1	69.68	64.26	92.14	85.26	41.25	72.26	74.25	68.29	92.58	86.35	42.69	45.04	68.25	65.74	92.85	84.27	40.25	45.26
		2	65.26	68.02	96.35	88.93	48.59	68.27	78.29	75.66	96.38	88.92	44.85	47.26	70.29	69.04	95.74	93.24	42.96	33.68
		3	67.25	70.26	90.58	94.26	46.35	65.33	70.62	74.92	95.17	94.27	47.95	40.36	62.96	61.84	96.33	90.77	37.25	38.26
Fig 3b			2,3-PG
			ctrl	cyto	wt	mito	pex	mam
	M0	1	35.29	31.78	9.28	14.57	62.24	72.78
		2	36.19	36.26	11.47	18.26	68.14	65.34
		3	30.11	37.89	14.57	11.36	63.78	67.18
	M6	1	62.57	65.08	92.15	82.36	32.25	28.24
		2	65.11	69.24	88.25	87.15	39.35	25.18
		3	70.14	60.24	83.26	80.15	30.57	31.25
			Pyruvate						Lactate
			ctrl	cyto	wt	mito	pex	mam	ctrl	cyto	wt	mito	pex	mam
	M0	1	38.25	37.18	8.47	11.74	65.28	62.96	33.28	30.96	5.36	1.07	63.26	62.05
		2	34.17	35.22	2.58	15.96	69.33	68.18	34.96	38.25	9.35	6.35	70.14	66.35
		3	30.38	31.05	3.08	13.04	61.01	63.6	39.36	36.31	2.07	4.27	67.92	71.05
	M1	1	2.71	1.57	3.04	4.26	1.09	3.57	4.26	2.36	8.26	2.14	1.7	5.69
		2	6.98	8.27	2.87	5.33	7.28	5.96	2.36	7.26	4.25	3.69	5.26	6.39
		3	8.06	6.33	8.6	7.91	8.23	6.91	8.26	6.24	2.36	8.92	6.75	9.15
	M2	1	4.25	4.27	5.36	2.74	4.18	4.05	2.36	1.25	1.98	4.28	4.28	4.38
		2	2.36	5.56	7.95	6.38	5.69	7.88	8.11	5.36	6.38	3.26	6.74	7.15
		3	9.91	6.33	2.33	7.09	5.93	8.24	7.09	7.99	7.12	7.18	8.11	6.31
	M3	1	49.68	54.11	82.57	73.29	24.17	23.37	52.38	53.98	82.57	88.29	21.36	20.17
		2	52.36	50.36	89.36	75.26	20.96	26.35	58.68	55.07	80.33	87.96	23.88	24.14
		3	57.08	57.91	81.33	70.81	26.33	18.24	50.28	59.36	87.69	83.29	26.91	23.66
Fig 3c			αKG						Succinate
			ctrl	cyto	wt	mito	pex	mam	ctrl	cyto	wt	mito	pex	mam
	M0	1	80.26	88.17	72.85	55.26	89.26	96.39	86.39	92.17	68.29	64.25	93.25	95.36
		2	84.26	82.06	60.47	61.25	95.07	90.04	93.06	88.29	62.25	57.26	97.05	88.19
		3	82.35	83.09	68.29	62.37	97.36	92.55	81.27	79.14	70.26	63.95	91.74	92.52
	M2	1	10.96	9.36	35.96	32.89	1.74	4.27	12.93	10.92	32.06	36.39	6.35	3.08
		2	21.36	14.25	23.85	37.25	3.29	2.96	8.29	17.26	28.19	33.96	7.26	6.35
		3	14.25	20.36	31.26	44.47	6.36	2.33	15.47	13.26	36.29	47.14	4.25	7.18
			Citrate
			ctrl	cyto	wt	mito	pex	mam
	M0	1	65.26	72.05	22.36	27.26	86.39	82.68
		2	68.92	69.33	23.55	31.92	89.29	84.98
		3	77.14	73.91	29.36	25.78	85.35	86.19
	M2	1	23.59	19.38	62.28	49.05	8.87	10.98
		2	22.92	24.15	45.19	43.26	13.69	13.58
		3	29.36	24.96	50.29	47.95	11.95	16.98
	M4	1	6.35	8.36	29.38	24.25	4.98	2.38
		2	11.74	1.95	21.26	28.33	2.39	5.29
		3	2.36	13.71	23.69	25.97	2.36	1.68
Fig 3d			GlcN-6P						GlcNAc-6P						GlcNAc-1P
			ctrl	cyto	wt	mito	pex	mam	ctrl	cyto	wt	mito	pex	mam	ctrl	cyto	wt	mito	pex	mam
	M0	1	53.69	55.09	32.05	51.22	53.02	25.36	53.22	55.39	12.36	53.95	54.27	20.35	52.36	61.24	21.04	61.24	59.36	15.24
		2	58.29	52.31	29.35	58.36	52.96	20.36	57.26	59.36	18.29	49.6	58.29	18.47	57.18	50.47	19.38	51.24	52.35	21.25
		3	50.41	57.08	24.69	57.14	59.36	28.41	51.08	50.74	14.51	58.26	48.69	16.33	60.35	52.11	16.33	53.26	54.11	11.07
	M6	1	42.36	49.05	75.26	38.29	39.26	68.29	32.14	42.16	78.26	41.96	38.92	80.68	46.96	43.29	78.29	43.68	38.22	83.26
		2	44.96	40.25	70.26	46.39	47.02	75.29	48.26	37.95	82.35	45.85	44.84	83.29	38.36	45.36	75.36	39.58	42.68	80.69
		3	47.25	43.26	71.24	48.02	46.33	77.29	51.26	47.26	85.36	47.09	49.35	76.39	41.85	40.11	82.37	46.77	46.31	85.26
			UDP-GlcNAc
			ctrl	cyto	wt	mito	pex	mam
	M0	1	32.08	41.99	3.25	33.89	41.25	8.19
		2	36.95	32.69	6.87	36.95	34.78	3.69
		3	42.35	35.78	2.95	30.47	38.44	4.71
	M6	1	31.22	32.32	51.74	27.18	31.33	47.29
		2	37.24	37.18	46.33	36.36	32.14	44.11
		3	31.04	35.04	48.19	31.04	21.78	45.96
	M11	1	29.35	23.05	42.35	20.39	21.09	43.36
		2	20.25	31.27	44.15	38.57	37.25	45.96
		3	32.14	22.91	47.04	37.66	36.93	50.05
Fig 3e			6PG
			ctrl	cyto	wt	mito	pex	mam
	M0	1	78.69	73.29	53.29	82.36	53.26	84.27
		2	75.24	79.38	57.18	86.29	46.92	76.92
		3	80.28	75.17	60.17	81.26	40.24	80.17
	M6	1	21.25	24.68	42.58	17.28	51.07	20.39
		2	17.28	27.25	47.28	15.69	57.29	22.74
		3	23.71	20.27	40.29	13.05	49.18	17.29
			S7P
			ctrl	cyto	wt	mito	pex	mam
	M0	1	43.05	40.17	83.26	38.26	80.36	42.39
		2	48.25	43.11	89.36	35.29	78.26	47.26
		3	34.29	39.24	80.26	41.26	75.26	40.96
	M4	1	56.39	62.32	17.25	66.26	22.36	56.39
		2	58.35	59.24	12.38	59.36	26.38	52.06
		3	62.04	56.32	19.36	62.28	18.04	59.31
