# Supplementary material for: MAVS integrates glucose metabolism and RIG-I-like receptor signaling
Source: Nat Commun. 2023 Sep 2;14:5343. doi: 10.1038/s41467-023-41028-9 (PMC10475032; doi:10.1038/s41467-023-41028-9)
Supplement: Supplementary file 6 — Supplementary Data 3 [file 41467_2023_41028_MOESM6_ESM.xlsx]

## Sheet: Supplementary Figure 1h-i 
Fig S1h			G6P				F1,6P				F6P
			wt		mamv-/-		wt		mamv-/-		wt		mamv-/-
			Ctrl	VSV	Ctrl	VSV	Ctrl	VSV	Ctrl	VSV	Ctrl	VSV	Ctrl	VSV
	M0	1	61.56	20.71	60.88	62.05	22.35	72.15	27.18	23.08	55.24	26.33	45.14	61.24
		2	65.18	18.09	57.18	63.27	30.15	65.24	25.17	27.92	57.16	30.17	57.02	53.29
		3	54.28	27.83	63.77	54.09	16.04	61.07	20.99	20.33	50.21	20.85	60.24	57.18
	M2	1	40.85	75.26	37.18	37.33	72.16	31.25	74.18	70.88	48.26	82.04	46.04	48.19
		2	45.19	78.14	44.07	42.17	74.15	27.18	79.26	73.26	50.26	78.29	49.25	44.04
		3	36.29	83.06	40.26	43.96	77.26	36.95	70.18	76.15	45.26	74.28	51.27	41.2
Fig S1i			GAP				ATP				R5P				Pyruvate				Lactate				Fumarate
			wt		mamv-/-		wt		mamv-/-		wt		mamv-/-		wt		mamv-/-		wt		mamv-/-		wt		mamv-/-
			Ctrl	VSV	Ctrl	VSV	Ctrl	VSV	Ctrl	VSV	Ctrl	VSV	Ctrl	VSV	Ctrl	VSV	Ctrl	VSV	Ctrl	VSV	Ctrl	VSV	Ctrl	VSV	Ctrl	VSV
	M0	1	33.39	18.63	39.6	42.03	77.26	60.25	75.26	87.63	78.25	32.26	63.26	72.02	19.14	45.26	11.71	16.35	28.26	43.29	26.38	31.25	72.25	71.25	69.25	70.18
		2	48.69	13.69	47.29	51.26	87.29	58.77	84.96	87.92	71.44	44.15	75.29	77.95	13.04	60.74	14.51	18.97	32.28	54.18	33.07	27.26	68.36	77.22	62.36	68.68
		3	49.33	10.27	51.36	44.09	89.33	71.93	98.37	87.34	76.39	43.06	78.19	80.36	10.69	47.19	19.36	7.33	26.11	40.39	34.84	36.17	64.17	66.33	64.04	76.74
	M1	1	3.26	15.24	4.18	1.39	8.09	21.05	9.36	10.85	12.06	28.19	12.11	14.27	17.26	27.29	12.36	11.74	16.32	27.29	18.39	20.36	13.69	22.36	15.96	11.85
		2	5.96	11.08	6.39	7.29	15.67	23.85	13.27	13.78	10.17	36.24	20.78	9.35	8.26	17.96	10.74	8.05	22.69	31.05	23.04	22.36	17.98	25.96	17.95	16.33
		3	9.26	17.39	7.19	8.06	17.17	24.19	16.77	16.39	17.95	38.04	14.26	17.19	6.21	21.06	9.19	14.67	17.33	33.72	16.04	17.36	11.04	23.33	19.36	12.04
	M2	1	45.26	68.17	41.28	38.99	5.36	15.29	4.15	3.29	12.36	35.26	14.81	10.28	78.26	32.08	73.34	68.19	45.26	18.99	43.05	38.29	15.69	4.58	16.38	14.26
		2	41.71	72.09	45.96	46.35	6.38	17.26	3.96	4.96	17.92	25.69	18.29	16.39	75.11	35.29	70.29	77.18	47.29	23.74	40.18	45.26	19.36	2.69	17.15	11.28
		3	52.91	63.29	49.36	48.16	13.22	18.62	10.26	9.97	16.33	33.14	20.36	19.36	70.26	27.01	77.91	80.26	40.81	16.05	44.97	42.74	14.21	5.63	18.63	19.96
