# Supplementary material for: MAVS integrates glucose metabolism and RIG-I-like receptor signaling
Source: Nat Commun. 2023 Sep 2;14:5343. doi: 10.1038/s41467-023-41028-9 (PMC10475032; doi:10.1038/s41467-023-41028-9)
Supplement: Supplementary file 7 — Supplementary Data 4 [file 41467_2023_41028_MOESM7_ESM.xlsx]

## Sheet: Supplementary Fig. 2b-j
			Fig S2b				Fig S2c				Fig S2d				Fig S2e				Fig S2f
			GlcN-6P				GlcNAc-6P				UDP-GlcNAc				ManNAc				Neu5Ac
			wt		mamv-/-		wt		mamv-/-		wt		mamv-/-		wt		mamv-/-		wt		mamv-/-
			Ctrl	VSV	Ctrl	VSV	Ctrl	VSV	Ctrl	VSV	Ctrl	VSV	Ctrl	VSV	Ctrl	VSV	Ctrl	VSV	Ctrl	VSV	Ctrl	VSV
	M1	1	53.26	81.27	61.87	65.74	42.65	81.26	40.26	44.26	38.26	73.96	41.74	43.09	32.69	58.6	30.74	32.69	8.36	18.09	4.26	6.34
		2	62.38	83.26	64.25	68.26	57.36	88.36	53.24	53.96	43.28	82.55	43.96	37.26	27.14	61.36	35.17	27.25	12.36	22.36	14.26	16.35
		3	67.11	88.16	50.96	60.14	52.11	73.26	57.26	47.25	47.26	73.95	37.26	47.29	36.09	63.24	24.91	36.14	14.17	24.95	9.35	12.07
	M0	1	38.26	16.35	42.36	40.55	47.36	21.36	48.36	52.93	63.29	28.69	64.25	61.05	71.26	47.26	79.36	76.36	83.04	75.14	97.26	88.09
		2	41.33	22.06	34.15	34.25	50.21	18.24	54.26	58.24	55.95	33.71	66.17	68.99	79.36	31.02	73.37	77.25	90.25	84.36	93.24	96.35
		3	45.09	17.33	49.96	37.95	45.24	16.71	47.25	42.26	68.15	24.69	57.93	56.35	62.08	49.33	67.24	62.37	94.71	78.91	85.27	85.24
		Fig S2 g						Fig Sh															Fig S2i												Fig S2j
		G6P			F6P			F1,6P			3PG			Pyruvate			Lactate			Succinate			6PG			R5P			S7P			GSH			GlcN-6P			GlcNAc-6P			GlcNAc-1P			UDP-GlcNAc
		ctrl	polyic	polyic+sh-mavs	ctrl	polyic	polyic+sh-mavs	ctrl	polyic	polyic+sh-mavs	ctrl	polyic	polyic+sh-mavs	ctrl	polyic	polyic+sh-mavs	ctrl	polyic	polyic+sh-mavs	ctrl	polyic	polyic+sh-mavs	ctrl	polyic	polyic+sh-mavs	ctrl	polyic	polyic+sh-mavs	ctrl	polyic	polyic+sh-mavs	ctrl	polyic	polyic+sh-mavs	ctrl	polyic	polyic+sh-mavs	ctrl	polyic	polyic+sh-mavs	ctrl	polyic	polyic+sh-mavs	ctrl	polyic	polyic+sh-mavs
	1	1.03	2.15	0.89	1	3.26	0.86	1	0.53	1.36	1	0.62	1.17	1	0.47	1.05	1	0.24	1.14	1	0.26	1.06	1	2.96	1.05	1	3.26	0.86	1	2.47	0.88	1	2.04	1.24	1	2.47	1.2	1	2.34	0.86	1	3.11	0.76	1	2.96	1.14
	2	0.86	1.89	1.14	1.36	2.39	0.96	0.86	0.44	0.86	1.23	0.48	0.71	0.86	0.66	1.14	1.03	0.32	0.86	0.77	0.38	0.85	1.26	2.47	1.35	0.86	2.89	1.41	1.25	2.55	1.05	1.27	2.74	0.86	1.24	2.28	1.08	0.84	2.08	0.92	1.47	3.05	0.87	0.86	3.69	0.89
	3	0.47	3.36	0.45	0.57	2.06	1.35	1.33	0.36	0.77	1.06	0.33	0.69	0.78	0.341	0.76	0.91	0.17	0.77	0.69	0.14	1.27	1.36	2.06	0.87	1.35	3.75	0.52	1.41	2.63	1.14	0.78	2.51	0.91	0.86	2.96	1.31	1.39	2.74	1.17	0.86	3.47	1.15	1.07	3.77	1.23
