# Supplementary material for: MAVS integrates glucose metabolism and RIG-I-like receptor signaling
Source: Nat Commun. 2023 Sep 2;14:5343. doi: 10.1038/s41467-023-41028-9 (PMC10475032; doi:10.1038/s41467-023-41028-9)
Supplement: Supplementary file 8 — Supplementary Data 5 [file 41467_2023_41028_MOESM8_ESM.xlsx]

## Sheet: Supplementary Fig. 5a-I
		Fig S5a						Fig S5b						Fig S5c
		G6P						F6P						F1,6P
		M2			M0			M2			M0			M2			M0
		1	2	3	1	2	3	1	2	3	1	2	3	1	2	3	1	2	3
	ctrl	41.05	43.99	34.26	58.69	63.24	66.17	40.25	46.87	48.96	52.39	57.92	61.27	63.05	66.18	60.25	34.28	41.32	36.33
	cyto	38.29	46.35	44.14	55.81	64.95	62.38	38.29	50.96	49.33	49.68	63.07	53.79	67.18	60.18	57.81	33.74	42.3	35.19
	wt	82.57	86.9	74.58	14.75	21.96	26.35	82.07	78.92	75.39	28.29	23.04	15.74	92.28	98.33	90.14	7.25	9.36	4.25
	mito	65.68	73.22	67.39	32.35	26.01	38.78	76.35	65.14	70.18	21.05	36.38	33.47	88.17	92.17	96.17	12.47	2.38	9.35
	pex	22.07	17.91	25.22	73.08	80.14	86.92	21.75	26.38	20.14	78.29	85.14	70.29	40.25	43.29	47.25	63.04	57.84	51.17
	mam	43.69	47.28	35.96	53.25	63.99	67.25	27.28	29.54	22.38	78.19	80.91	72.07	38.29	35.71	41.57	62.35	57.18	65.08
Fig S5d	Pyruvate			ctrl	cyto	wt	mito	pex	mam
		M2	1	57.44	62.05	92.35	93.66	32.81	24.57
			2	63.11	54.17	84.57	82.5	30.17	36.05
			3	66.95	64.33	96.33	80.39	28.09	31.21
		M1	1	24.18	15.27	2.35	5.36	12.35	14.17
			2	18.92	23.69	3.69	6.99	7.24	6.37
			3	22.25	26.39	4.78	7.18	6.39	9.36
		M0	1	14.57	25.17	9.68	12.39	68.24	63.19
			2	18.95	18.24	12.3	10.27	57.98	56.38
			3	23.04	17.99	1.08	9.38	65.05	68.04
Fig S5e	Lactate	M2	1	42.05	43.11	72.11	86.47	18.47	24.17
			2	37.18	36.09	74.96	74.15	23.68	17.84
			3	35.66	40.71	67.18	82.18	22.04	21.06
		M1	1	30.28	32.04	12.28	11.04	12.07	5.18
			2	26.39	33.61	8.36	8.25	8.24	9.91
			3	32.74	27.15	20.14	5.36	7.78	14.25
		M0	1	27.95	26.14	9.61	12.36	66.1	70.18
			2	33.74	31.75	17.25	5.01	71.08	68.54
			3	34.15	33.09	14.74	8.87	65.69	72.19
Fig S5f	Fumarate	M2	1	17.88	16.38	34.15	47.25	2.26	1.08
			2	23.04	18.92	36.25	36.35	7.26	6.38
			3	19.65	24.51	33.01	37.15	1.08	7.11
		M1	1	24.58	22.04	30.24	45.29	2.25	3.27
			2	26.04	17.84	41.25	41.05	3.96	6.64
			3	14.57	24.95	33.25	33.96	4.71	5.07
		M0	1	57.58	55.95	34.28	18.29	97.41	92.17
			2	52.96	58.24	31.26	13.04	90.24	95.88
			3	66.14	64.09	26.71	27.18	88.79	85.35
Fig S5g	GAP	M2	1	37.14	36.04	62.74	36.71	74.18	34.15
			2	41.84	42.33	64.29	42.95	86.29	45.67
			3	43.99	44.95	68.25	38.19	80.25	47.81
		M1	1	12.71	6.18	28.25	6.19	4.87	13.07
			2	8.29	11.17	15.87	11.75	6.93	5.91
			3	4.18	7.09	19.04	12.97	13.25	7.84
		M0	1	32.85	36.19	7.17	37.91	12.48	36.19
			2	48.96	46.33	3.66	43.05	4.17	42.81
			3	51.99	53.08	11.74	54.96	3.05	47.26
Fig S5h	R5P	M2	1	17.18	14.28	38.29	21.74	42.29	17.54
			2	22.95	23.95	32.38	23.96	35.18	13.29
			3	24.96	26.17	44.71	18.09	47.15	27.25
		M1	1	16.74	15.75	34.75	17.84	47.57	16.27
			2	19.25	16.97	38.68	23.61	43.94	23.04
			3	23.67	27.18	36.31	15.08	40.55	21.77
		M0	1	54.18	57.18	20.74	56.09	17.84	51.17
			2	52.68	55.63	28.09	59.36	13.26	67.25
			3	68.29	66.96	26.19	63.04	9.36	59.35
Fig S5i	ATP	M2	1	11.74	12.57	21.74	37.18	28.19	8.19
			2	5.92	8.29	16.37	39.33	34.15	10.57
			3	13.26	16.74	25.68	34.25	32.09	2.99
		M1	1	15.68	11.08	13.78	30.75	26.38	17.19
			2	17.05	14.78	18.29	27.28	27.99	8.09
			3	19.57	16.35	27.15	29.04	34.18	13.67
		M0	1	68.19	77.09	54.28	41.25	41.28	80.95
			2	72.15	74.18	63.08	34.94	45.29	73.39
			3	79.34	76.25	67.15	36.25	37.18	88.92
