# Supplementary material for: MAVS integrates glucose metabolism and RIG-I-like receptor signaling
Source: Nat Commun. 2023 Sep 2;14:5343. doi: 10.1038/s41467-023-41028-9 (PMC10475032; doi:10.1038/s41467-023-41028-9)
Supplement: Supplementary file 9 — Supplementary Data 6 [file 41467_2023_41028_MOESM9_ESM.xlsx]

## Sheet: Supplementary Fig. 6a-b
	Fig S6a			GlcN-6P						ManNAc						GlcNAc-6P						Neu5Ac						UDP-GlcNAc
				ctrl	cyto	wt	mito	pex	mam	ctrl	cyto	wt	mito	pex	mam	ctrl	cyto	wt	mito	pex	mam	ctrl	cyto	wt	mito	pex	mam	ctrl	cyto	wt	mito	pex	mam
		M1	1	42.18	32.85	72.18	36.91	33.74	83.29	23.74	21.05	40.29	17.94	22.71	64.25	40.86	33.75	65.79	36.19	30.28	82.04	12.96	8.29	32.17	6.19	11.36	42.36	30.15	28.36	71.99	32.78	31.77	83.29
			2	38.29	45.29	77.18	41.28	40.14	90.22	18.2	16.38	37.28	23.68	26.35	67.28	37.18	41.27	72.96	46.17	37.25	88.17	15.36	16.38	27.29	27.18	22.06	37.19	32.96	37.18	65.39	29.36	37.89	88.14
			3	46.99	42.71	82.26	47.11	49.25	88.19	17.25	24.85	46.93	24.57	17.74	61.28	45.11	37.18	75.01	39.06	49.5	95.68	18.29	12.33	37.99	10.26	8.26	46.78	38.09	40.26	78.19	39.25	39.11	74.95
		M0	1	59.21	58.18	24.16	52.07	53.04	12.39	88.27	85.74	67.18	83.08	76.39	38.25	63.27	60.19	18.71	55.98	67.74	6.38	82.36	91.75	71.28	91.72	93.68	57.25	60.28	54.29	21.55	61.05	53.79	8.29
			2	55.24	69.07	26.98	58.99	62.07	8.29	79.26	78.26	55.39	70.19	71.18	44.18	51.19	68.17	29.35	63.79	57.14	11.47	88.26	86.68	68.29	83.63	85.27	52.19	67.74	66.98	31.96	66.95	69.17	23.67
			3	62.35	52.11	20.17	61.04	66.35	17.18	74.28	76.19	50.17	85.96	87.29	30.07	57.18	55.04	32.25	50.05	51.38	5.92	90.24	87.99	60.17	84.11	80.99	61.07	70.95	68.09	28.96	70.28	71.44	14.79
	Fibg S 6b
			1	2	3				1	2	3
	G6P	ctrl	1	1.05	1.14		Pyruvate	ctrl	1	1.05	1.17
		cyto	1.04	1.07	1.12			cyto	0.92	1.13	0.97
		wt	1.87	1.92	2.17			wt	1.67	1.44	1.72
		mito	2.07	2.11	2.14			mito	1.83	1.78	1.88
		pex	0.73	0.77	0.68			pex	0.49	0.66	0.48
		mam	1.01	0.89	0.94			mam	0.61	0.73	0.55
	F1,6P	ctrl	1	1.25	1.02		S7P	ctrl	1	1.08	1.12
		cyto	0.86	1.14	0.92			cyto	0.92	1.14	0.82
		wt	1.85	1.73	1.97			wt	1.89	1.92	1.72
		mito	2.17	2.26	2.31			mito	0.91	0.88	1.09
		pex	0.42	0.66	0.35			pex	1.69	1.77	1.84
		mam	0.62	0.31	0.47			mam	0.96	1.04	1.14
	6PG	ctrl	1	1.02	1.14		UDP-GlcNAc	ctrl	1	1.05	1.12
		cyto	0.86	0.92	1.04			cyto	0.87	0.93	1.09
		wt	2.04	1.82	1.89			wt	1.93	1.77	1.82
		mito	0.92	0.81	1.05			mito	0.93	0.86	0.74
		pex	2.17	2.25	2.08			pex	0.77	0.92	1.08
		mam	0.98	1.05	0.83			mam	2.89	3.05	2.57
	GlcNAc-6P	ctrl	1	1.05	1.07		Lactate	ctrl	1	1.05	1.12
		cyto	0.88	0.94	1.17			cyto	0.96	1.07	0.86
		wt	1.58	1.69	1.75			wt	2.17	2.31	2.24
		mito	0.93	1.03	1.09			mito	2.08	1.93	2.51
		pex	0.94	1.11	0.99			pex	0.35	0.47	0.69
		mam	2.24	2.39	2.41			mam	0.39	0.44	0.51
	F6P	ctrl	1	1.11	1.06		GSH	ctrl	1	1.05	1.14
		cyto	0.89	1.24	1.13			cyto	0.89	1.14	0.93
		wt	1.92	1.89	2.03			wt	1.93	1.77	1.68
		mito	2.17	1.74	2.24			mito	0.85	0.73	1.28
		pex	0.59	0.63	0.47			pex	1.68	1.89	1.92
		mam	0.66	0.57	0.52			mam	1.17	0.79	0.83
	3PG	ctrl	1	1.04	1.01		Succinate	ctrl	1	1.05	1.01
		cyto	0.96	1.12	0.86			cyto	0.92	1.24	0.89
		wt	1.83	1.77	1.92			wt	1.62	1.47	1.74
		mito	1.67	1.93	2.08			mito	1.59	1.67	1.73
		pex	0.57	0.62	0.51			pex	0.59	0.41	0.68
		mam	0.45	0.55	0.47			mam	0.51	0.42	0.48
	R5P	ctrl	1	1.04	1.07		GlcN-6P	ctrl	1	1.04	1.09
		cyto	0.96	0.86	1.09			cyto	0.92	0.86	1.17
		wt	1.86	1.73	1.69			wt	1.86	1.72	2.09
		mito	1.03	0.88	1.06			mito	0.86	0.79	1.24
		pex	1.93	2.14	1.8			pex	1.05	0.92	0.97
		mam	0.92	1.01	1.11			mam	2.07	2.11	2.36
	GlcNAc-1P	ctrl	1	1.08	1.12
		cyto	0.96	1.04	0.89
		wt	1.75	1.63	1.89
		mito	0.82	0.96	1.07
		pex	0.87	0.97	0.8
		mam	2.09	2.33	2.18
