# Supplementary material for: MAVS integrates glucose metabolism and RIG-I-like receptor signaling
Source: Nat Commun. 2023 Sep 2;14:5343. doi: 10.1038/s41467-023-41028-9 (PMC10475032; doi:10.1038/s41467-023-41028-9)
Supplement: Supplementary file 10 — Supplementary Data 7 [file 41467_2023_41028_MOESM10_ESM.xlsx]

## Sheet: Supplementary Fig. 15d-g
	Fig S15e						Fig S15d						Fig S15f						Fig S15g
			1	2	3				1	2	3				1	2	3				1	2	3
	Pyruvate	ctrl	1	1.05	1.49		G6P	ctrl	1	1.06	1.24		6PG	ctrl	1	1.21	1.26		GlcN-6P	ctrl	1	1.19	1.3
		vsv	0.68	0.53	0.41			vsv	1.41	1.63	1.45			vsv	2.04	2.11	1.83			vsv	2.14	2.08	1.79
		vsv+sh-traf6	0.92	1.08	1.14			vsv+sh-traf6	0.86	0.96	0.89			vsv+sh-traf6	0.86	1.35	0.99			vsv+sh-traf6	0.93	1.17	1.22
		vsv+sh-traf2	0.89	0.77	0.78			vsv+sh-traf2	2.03	2.29	1.92			vsv+sh-traf2	1.86	2.17	2.12			vsv+sh-traf2	1.05	1.18	0.94
		vsv+sh-irf1	0.96	0.82	0.87			vsv+sh-irf1	2.34	2.12	2.56			vsv+sh-irf1	1.05	1.3	1.24			vsv+sh-irf1	1.92	2.11	2.05
	Lactate	ctrl	1	1.32	1.29		F6P	ctrl	1	1.14	1.36		R5P	ctrl	1	1.09	1.33		GlcNAc-6P	ctrl	1	1.21	1.13
		vsv	0.62	0.33	0.29			vsv	1.52	1.79	1.89			vsv	1.68	1.76	1.53			vsv	2.04	2.13	2.07
		vsv+sh-traf6	1.02	1.17	0.96			vsv+sh-traf6	0.93	1.17	1.03			vsv+sh-traf6	0.92	1.15	1.19			vsv+sh-traf6	1.14	0.98	1.05
		vsv+sh-traf2	0.89	0.75	0.61			vsv+sh-traf2	2.06	2.28	2.18			vsv+sh-traf2	1.62	1.83	1.69			vsv+sh-traf2	1.01	1.16	0.89
		vsv+sh-irf1	0.73	0.88	0.79			vsv+sh-irf1	2.44	2.39	2.07			vsv+sh-irf1	0.86	1.22	1.19			vsv+sh-irf1	1.89	2.13	2.04
	Succinate	ctrl	1	1.05	1.19		F1,6P	ctrl	1	1.18	1.02		S7P	ctrl	1	1.07	1.11		GlcNAc-1P	ctrl	1.14	1.06	1.35
		vsv	0.58	0.4	0.33			vsv	0.42	0.38	0.52			vsv	1.76	1.88	1.91			vsv	2.03	2.11	1.78
		vsv+sh-traf6	0.83	0.99	1.14			vsv+sh-traf6	0.92	1.14	1.03			vsv+sh-traf6	0.97	1.13	0.86			vsv+sh-traf6	0.92	1.24	1.18
		vsv+sh-traf2	0.66	0.74	0.89			vsv+sh-traf2	0.71	0.81	0.73			vsv+sh-traf2	1.67	1.89	1.96			vsv+sh-traf2	1.18	1.04	1.09
		vsv+sh-irf1	0.72	0.98	0.8			vsv+sh-irf1	0.98	0.85	0.92			vsv+sh-irf1	0.88	1.16	1.21			vsv+sh-irf1	1.83	1.94	1.97
							3PG	ctrl	1	1.35	1.17		GSH	ctrl	1	1.34	1.04		UDP-GlcNAc	ctrl	1	1.18	1.12
								vsv	0.55	0.47	0.36			vsv	1.68	1.77	1.86			vsv	1.79	1.86	1.92
								vsv+sh-traf6	0.89	1.2	1.09			vsv+sh-traf6	0.92	1.04	1.07			vsv+sh-traf6	0.98	1.02	1.13
								vsv+sh-traf2	0.79	0.71	0.85			vsv+sh-traf2	1.88	1.92	1.53			vsv+sh-traf2	0.91	0.96	1.27
								vsv+sh-irf1	0.99	0.94	0.82			vsv+sh-irf1	0.97	0.89	1.14			vsv+sh-irf1	1.94	1.97	1.88
